# Supplementary material for: Comparison of gait characteristics between affected and unaffected sides in patients with meniscus lesions: insights from dynamic analysis
Source: Front Med (Lausanne). 2025 Oct 27;12:1683174. doi: 10.3389/fmed.2025.1683174 (PMC12598038; doi:10.3389/fmed.2025.1683174)
Supplement: Supplementary file 1 [file Data_Sheet_1.xlsx]

## Sheet: Sheet2
number	ID号	sex	age	symptom duration	height	weight	BMI
1	8005009929	M	43	5	176	73	23.5666
2	8004667287	M	24	24	165	86	31.5886
3	8004848836	F	19	2	154	50.5	21.2936
4	8003312318	F	46	7	161	49	18.9036
5	8004997513	F	54	36	162	56	21.3382
6	12239750	F	57	5	155	58	24.1415
7	8005174310	M	35	1	168	67	23.7387
8	8005179667	M	53	36	158	60	24.0346
9	9043631	F	59	6	158	62	24.8358
10	8000370599	M	29	1	168	75	26.5731
11	8000604916	M	37	1	179	120	37.452
12	8001579732	F	56	12	163	62.5	23.5237
13	4330036	F	55	4	150	53	23.5556
14	8005052905	M	22	5	177	64	20.4284
15	8003248876	F	60	1	156	48	19.7239
16	51107697	F	50	6	155	52	21.6441
17	8001910730	F	37	9	156	53	21.7784
18	8005169366	M	27	5	173	70	23.3887
19	8000493945	M	27	4	170	69	23.8754
20	8004544123	M	18	9	175	86	28.0816
21	JD80070106	M	25	10	170	65	22.4913
22	8005128070	F	27	24	153	47	20.0777
23	8005439640	M	20	8	168	58	20.5499
24	8005469612	F	19	5	164	75	27.8852
25	8001238719	M	37	36	168	64	22.6757
26	461052	M	37	27	174	65	21.4692
27	8551971	M	41	60	173	95	31.7418
28	8005537961	F	51	120	165	56	20.5693
29	80001030	F	33	36	159	52	20.5688
30	8005331167	M	29	5	177	82	26.1738
31	8005291418	M	58	6	170	75	25.9516
32	8005499173	F	35	36	158	54	21.6311
33	8005535842	F	19	24	160	54	21.0938
34	8005522886	M	56	120	170	65	22.4913
35	15835721	F	57	48	156	53	21.7784
36	51602016	F	52	24	162	53	20.1951
37	8005212012	F	48	12	160	66	25.7812

## Sheet: Sheet1
配对样本效应大小
			标准化量a	点估算	95% 置信区间
					下限	上限
配对 1	着地期%（患） - 着地期%（健）	Cohen d	11.3109	0.30786	-0.0154059	0.627269
		Hedges 修正	11.4241	0.30481	-0.0152533	0.621055
配对 2	中立期%（患） - 中立期%（健）	Cohen d	5.83046	0.113671	-0.201947	0.427807
		Hedges 修正	5.8888	0.112545	-0.199947	0.423569
配对 3	蹬离期%（患） - 蹬离期%（健）	Cohen d	12.1577	-0.38241	-0.705403	-0.0547379
		Hedges 修正	12.2794	-0.378622	-0.698415	-0.0541957
配对 4	摆动期%（患） - 摆动期%（健）	Cohen d	8.8389	0.0615499	-0.253001	0.375295
		Hedges 修正	8.92734	0.0609401	-0.250495	0.371578
配对 5	步速（患）m/s - 步速（健）	Cohen d	0.192311	-0.00129577	-0.315133	0.312558
		Hedges 修正	0.194235	-0.00128294	-0.312011	0.309462
配对 6	步频（患） - 步频（健）	Cohen d	35.5035	0.149231	-0.167359	0.463885
		Hedges 修正	35.8587	0.147753	-0.165701	0.459289
配对 7	步幅（患） - 步幅（健）	Cohen d	0.15765	-0.232601	-0.549259	0.0870283
		Hedges 修正	0.159227	-0.230297	-0.543818	0.0861662
配对 8	转向角（患） - 转向角（健）	Cohen d	14.2119	-0.333059	-0.653585	-0.00839171
		Hedges 修正	14.3541	-0.32976	-0.64711	-0.00830858
配对 9	单腿支撑稳定性（患） - 单腿支撑稳定性（健）	Cohen d	0.253717	0.112551	-0.203039	0.426675
		Hedges 修正	0.256256	0.111436	-0.201028	0.422448
配对 10	着地角度（患） - 着地角度（健）	Cohen d	12.008	-0.16058	-0.475441	0.156361
		Hedges 修正	12.1282	-0.158989	-0.470731	0.154812
配对 11	蹬离角度（患） - 蹬离角度（健）	Cohen d	9.68435	0.0182878	-0.295704	0.33204
		Hedges 修正	9.78125	0.0181066	-0.292775	0.328751
配对 12	拍地速度（患） - 拍地速度（健）	Cohen d	18.9706	-0.674295	-1.01899	-0.322357
		Hedges 修正	19.1604	-0.667615	-1.0089	-0.319163
配对 13	摆动初期最大背屈速度（患） - 摆动初期最大背屈速度（健）	Cohen d	50.2087	-0.398038	-0.721888	-0.0693435
		Hedges 修正	50.7111	-0.394095	-0.714737	-0.0686565
配对 14	最大摆动速度（患） - 最大摆动速度（健）	Cohen d	0.294685	-0.454378	-0.781619	-0.121725
		Hedges 修正	0.297633	-0.449877	-0.773876	-0.12052
配对 15	着地内翻角度（患） - 着地内翻角度（健）	Cohen d	4.68656	0.219083	-0.0999823	0.535341
		Hedges 修正	4.73346	0.216912	-0.0989919	0.530037
配对 16	旋前幅度（患） - 旋前幅度（健）	Cohen d	2.83066	0.00894351	-0.304967	0.322737
		Hedges 修正	2.85898	0.00885492	-0.301946	0.31954
配对 17	旋前速度（患） - 旋前速度（健）	Cohen d	74.1846	-0.207106	-0.523034	0.111482
		Hedges 修正	74.9268	-0.205054	-0.517852	0.110378
配对 18	离地高度（患） - 离地高度（健）	Cohen d	3.39833	0.00464097	-0.309237	0.318458
		Hedges 修正	3.43234	0.00459499	-0.306173	0.315303
配对 19	摆动初期足底与地面夹角（患） - 摆动初期足底与地面夹角（健）	Cohen d	8.93484	0.0647271	-0.249877	0.378484
		Hedges 修正	9.02424	0.0640859	-0.247401	0.374735
配对 20	摆动宽度（患） - 摆动宽度（健）	Cohen d	1.87423	-0.263807	-0.581498	0.0572292
		Hedges 修正	1.89298	-0.261194	-0.575738	0.0566623
配对 21	足偏角（患） - 足偏角（建）	Cohen d	7.65842	-0.0812671	-0.395109	0.233637
		Hedges 修正	7.73505	-0.080462	-0.391195	0.231323
a. 估算效应大小时使用的分母。 Cohen d 使用平均值差值样本标准差。 Hedges 修正使用平均值差值样本标准差，加上修正因子。

## Sheet: Sheet3
number	着地期%（患）	着地期%（健）	中立期%（患）	中立期%（健）	蹬离期%（患）	蹬离期%（健）	摆动期%（患）	摆动期%（健）
1	18.73	9.92	33.08	41.34	8.82	18.66	39.37	30.08
2	20.51	8.5	31	37.56	8.75	22.79	39.74	32.11
3	7.07	19.48	37.59	36.69	20.38	6.15	34.96	37.68
4	10.8	22.8	27.14	37	25.26	11.57	36.8	28.63
5	9.34	17.19	39.8	34.5	16.45	9.53	34.41	38.78
6	10.09	21.02	37.53	32.07	22.22	8.54	33.34	30.16
7	7.95	14.86	42.12	33.01	14.76	8.51	35.17	43.62
8	24.65	7.62	35.55	30.95	9.3	24.29	30.5	37.14
9	19.92	11.97	27.44	39	13.72	21.89	38.92	27.14
10	9.08	23.62	33.29	33.26	22.98	8.95	34.65	34.17
11	6.66	21.09	42.25	29.95	19.35	7.85	31.74	41.11
12	11.34	15.94	42.03	31.04	15.66	8.89	30.97	44.13
13	24.41	10.28	34.54	34.62	9.36	21.37	31.69	33.73
14	0	11.85	25	35.37	0	17.96	75	34.82
15	17.56	5.43	36.89	40.93	3.67	19.98	41.88	33.66
16	26.11	6.54	34.26	35.26	5.37	23.59	34.26	34.61
17	8.47	21.17	36.89	32.61	20.3	9.15	34.34	37.07
18	18.69	10.48	30.1	42.46	9.95	17.1	41.26	29.96
19	25.67	11.91	33.99	32.29	7.67	22.57	32.67	33.23
20	23.55	9.97	33.01	32.59	9.1	22.99	34.34	34.68
21	23.91	9.94	35.38	35.39	10.8	19.48	29.91	35.39
22	11.36	25.1	27.88	33.76	10.83	25.74	35.02	30.31
23	3.31	11.72	63.07	61.9	5.82	22.36	11.26	20.56
24	11.11	19.37	32.54	34.69	4.95	23.02	33.33	40.99
25	11.82	22.91	32.15	30.35	13.15	24.92	31.11	33.59
26	22.63	14.34	34.34	27.9	14.22	22.2	28.81	35.56
27	22.87	8.84	33.72	27.72	9.27	28.57	34.14	34.87
28	21.21	9.68	35.49	34.17	20.58	10.24	34.25	34.38
29	21.46	11.3	33.52	34.58	20.78	11.72	34.4	32.24
30	24.55	10.81	35.13	28.79	12.14	24.95	28.18	35.45
31	21.26	9.82	38.14	33.79	18.91	10.42	33.13	34.53
32	21.33	9.97	37.35	35.39	18	8.45	34.68	34.83
33	17.66	7.28	34.09	31.35	7.81	27.36	40.44	34.01
34	22.94	9.01	36.82	34.23	8.39	20.27	31.85	36.49
35	22.39	8.71	33.12	31.37	11.37	25.34	33.12	34.58
36	13.77	2.93	61.2	56.04	4.52	23.2	20.51	17.83
37	19.08	8.98	34.03	33.12	20.77	10.72	36.22
